# Supplementary material for: Genes Dysregulated to Different Extent or Oppositely in Estrogen Receptor-Positive and Estrogen Receptor-Negative Breast Cancers
Source: PLoS One. 2013 Jul 18;8(7):e70017. doi: 10.1371/journal.pone.0070017 (PMC3715479; doi:10.1371/journal.pone.0070017)
Supplement: Table S1 — The 306 RNA-seq dataset validated oppositely dysregulated genes. (XLSX) [file pone.0070017.s001.xlsx]

## Sheet: Table S1
Table S1. The 306 RNA-seq dataset validated oppositely dysregulated genes
Gene ID	Symbol	Official Full Name (provided by HGNC)	Microarray		RNA-seq
			ER+§	ER-§	ER+§	ER-§
51166	AADAT	aminoadipate aminotransferase	D	U	D	U
18	ABAT	4-aminobutyrate aminotransferase	U	D	U	D
6833	ABCC8	ATP-binding cassette, sub-family C (CFTR/MRP), member 8	U	D	U	D
23597	ACOT9	acyl-CoA thioesterase 9	D	U	D	U
3899	AFF3*	AF4/FMR2 family, member 3	U	D	U	D
10551	AGR2	anterior gradient 2 homolog (Xenopus laevis)	U	D	U	D
155465	AGR3	anterior gradient 3 homolog (Xenopus laevis)	U	D	U	D
262	AMD1	adenosylmethionine decarboxylase 1	D	U	D	U
267	AMFR	autocrine motility factor receptor, E3 ubiquitin protein ligase	U	D	U	D
84832	ANKRD36BP1	ankyrin repeat domain 36B pseudogene 1	D	U	D	U
338699	ANKRD42	ankyrin repeat domain 42	U	D	U	D
8416	ANXA9	annexin A9	U	D	U	D
403	ARL3	ADP-ribosylation factor-like 3	U	D	U	D
22901	ARSG	arylsulfatase G	U	D	U	D
23245	ASTN2	astrotactin 2	U	D	U	D
90423	ATP6V1E2	ATPase, H+ transporting, lysosomal 31kDa, V1 subunit E2	D	U	D	U
540	ATP7B	ATPase, Cu++ transporting, beta polypeptide	U	D	U	D
57099	AVEN	apoptosis, caspase activation inhibitor	D	U	D	U
84002	B3GNT5	UDP-GlcNAc:betaGal beta-1,3-N-acetylglucosaminyltransferase 5	D	U	D	U
9532	BAG2	BCL2-associated athanogene 2	D	U	D	U
8938	BAIAP3	BAI1-associated protein 3	U	D	U	D
585	BBS4	Bardet-Biedl syndrome 4	U	D	U	D
53335	BCL11A	B-cell CLL/lymphoma 11A (zinc finger protein)	D	U	D	U
64919	BCL11B	B-cell CLL/lymphoma 11B (zinc finger protein)	D	U	D	U
8678	BECN1	beclin 1, autophagy related	U	D	U	D
8553	BHLHE40	basic helix-loop-helix family, member e40	U	D	U	D
2647	BLOC1S1	biogenesis of lysosomal organelles complex-1, subunit 1	U	D	U	D
54014	BRWD1	bromodomain and WD repeat domain containing 1	U	D	U	D
10950	BTG3	BTG family, member 3	D	U	D	U
91894	C11orf52	chromosome 11 open reading frame 52	U	D	U	D
56935	C11orf75	chromosome 11 open reading frame 75	D	U	D	U
84529	C15orf41	chromosome 15 open reading frame 41	D	U	D	U
56913	C1GALT1	core 1 synthase, glycoprotein-N-acetylgalactosamine 3-beta-galactosyltransferase, 1	D	U	D	U
84886	C1orf198	chromosome 1 open reading frame 198	D	U	D	U
149563	C1orf64	chromosome 1 open reading frame 64	U	D	U	D
56951	C5orf15	chromosome 5 open reading frame 15	U	D	U	D
90355	C5orf30	chromosome 5 open reading frame 30	U	D	U	D
79624	C6orf211	chromosome 6 open reading frame 211	U	D	U	D
84267	C9orf64	chromosome 9 open reading frame 64	U	D	U	D
771	CA12	carbonic anhydrase XII	U	D	U	D
9254	CACNA2D2	calcium channel, voltage-dependent, alpha 2/delta subunit 2	U	D	U	D
126075	CCDC159	coiled-coil domain containing 159	U	D	U	D
728621	CCDC30	coiled-coil domain containing 30	U	D	U	D
168455	CCDC71L	coiled-coil domain containing 71-like	D	U	D	U
4179	CD46	CD46 molecule, complement regulatory protein	U	D	U	D
1001	CDH3	cadherin 3, type 1, P-cadherin (placental)	D	U	D	U
1051	CEBPB	CCAAT/enhancer binding protein (C/EBP), beta	D	U	D	U
1101	CHAD	chondroadherin	U	D	U	D
1116	CHI3L1	chitinase 3-like 1 (cartilage glycoprotein-39)	D	U	D	U
1124	CHN2	chimerin 2	U	D	U	D
8646	CHRD	chordin	U	D	U	D
51363	CHST15	carbohydrate (N-acetylgalactosamine 4-sulfate 6-O) sulfotransferase 15	U	D	U	D
84916	CIRH1A	cirrhosis, autosomal recessive 1A (cirhin)	D	U	D	U
9076	CLDN1	claudin 1	D	U	D	U
64084	CLSTN2	calsyntenin 2	U	D	U	D
134147	CMBL	carboxymethylenebutenolidase homolog (Pseudomonas)	U	D	U	D
154043	CNKSR3	CNKSR family member 3	D	U	D	U
132864	CPEB2	cytoplasmic polyadenylation element binding protein 2	U	D	U	D
1381	CRABP1	cellular retinoic acid binding protein 1	D	U	D	U
1075	CTSC	cathepsin C	D	U	D	U
51523	CXXC5	CXXC finger protein 5	U	D	U	D
51700	CYB5R2	cytochrome b5 reductase 2	D	U	D	U
1589	CYP21A2	cytochrome P450, family 21, subfamily A, polypeptide 2	U	D	U	D
1602	DACH1	dachshund homolog 1 (Drosophila)	U	D	U	D
123099	DEGS2	delta(4)-desaturase, sphingolipid 2	U	D	U	D
7913	DEK	DEK oncogene	D	U	D	U
1767	DNAH5	dynein, axonemal, heavy chain 5	U	D	U	D
56521	DNAJC12	DnaJ (Hsp40) homolog, subfamily C, member 12	U	D	U	D
7802	DNALI1	dynein, axonemal, light intermediate chain 1	U	D	U	D
196403	DTX3	deltex homolog 3 (Drosophila)	U	D	U	D
1847	DUSP5	dual specificity phosphatase 5	U	D	U	D
79825	EFCC1	EF-hand and coiled-coil domain containing 1	U	D	U	D
54898	ELOVL2	ELOVL fatty acid elongase 2	U	D	U	D
55250	ELP2	elongator acetyltransferase complex subunit 2	U	D	U	D
5167	ENPP1	ectonucleotide pyrophosphatase/phosphodiesterase 1	U	D	U	D
2066	ERBB4	v-erb-a erythroblastic leukemia viral oncogene homolog 4 (avian)	U	D	U	D
2099	ESR1	estrogen receptor 1	U	D	U	D
83850	ESYT3	extended synaptotagmin-like protein 3	D	U	D	U
51466	EVL	Enah/Vasp-like	U	D	U	D
54536	EXOC6	exocyst complex component 6	U	D	U	D
144347	FAM101A	family with sequence similarity 101, member A	D	U	D	U
90362	FAM110B	family with sequence similarity 110, member B	U	D	U	D
158293	FAM120AOS	family with sequence similarity 120A opposite strand	U	D	U	D
55793	FAM63A	family with sequence similarity 63, member A	U	D	U	D
92565	FANK1	fibronectin type III and ankyrin repeat domains 1	U	D	U	D
2203	FBP1	fructose-1,6-bisphosphatase 1	U	D	U	D
130888	FBXO36	F-box protein 36	U	D	U	D
91893	FDXACB1	ferredoxin-fold anticodon binding domain containing 1	U	D	U	D
3169	FOXA1	forkhead box A1	U	D	U	D
2517	FUCA1	fucosidase, alpha-L- 1, tissue	U	D	U	D
282969	FUOM	fucose mutarotase	D	U	D	U
114805	GALNT13	UDP-N-acetyl-alpha-D-galactosamine:polypeptide N-acetylgalactosaminyltransferase 13 (GalNAc-T13)	D	U	D	U
2593	GAMT	guanidinoacetate N-methyltransferase	U	D	U	D
2625	GATA3	GATA binding protein 3	U	D	U	D
2651	GCNT2	glucosaminyl (N-acetyl) transferase 2, I-branching enzyme (I blood group)	D	U	D	U
84340	GFM2	G elongation factor, mitochondrial 2	U	D	U	D
2674	GFRA1	GDNF family receptor alpha 1	U	D	U	D
84514	GHDC	GH3 domain containing	U	D	U	D
27165	GLS2	glutaminase 2 (liver, mitochondrial)	U	D	U	D
2752	GLUL	glutamate-ammonia ligase	U	D	U	D
219970	GLYATL2	glycine-N-acyltransferase-like 2	D	U	D	U
2800	GOLGA1	golgin A1	U	D	U	D
57211	GPR126	G protein-coupled receptor 126	D	U	D	U
23432	GPR161	G protein-coupled receptor 161	D	U	D	U
160897	GPR180	G protein-coupled receptor 180	D	U	D	U
55890	GPRC5C	G protein-coupled receptor, family C, group 5, member C	U	D	U	D
84706	GPT2	glutamic pyruvate transaminase (alanine aminotransferase) 2	D	U	D	U
2882	GPX7	glutathione peroxidase 7	D	U	D	U
9687	GREB1	growth regulation by estrogen in breast cancer 1	U	D	U	D
2925	GRPR	gastrin-releasing peptide receptor	U	D	U	D
145864	HAPLN3	hyaluronan and proteoglycan link protein 3	D	U	D	U
50810	HDGFRP3	hepatoma-derived growth factor, related protein 3	U	D	U	D
55733	HHAT	hedgehog acyltransferase	U	D	U	D
3155	HMGCL	3-hydroxymethyl-3-methylglutaryl-CoA lyase	U	D	U	D
3212	HOXB2	homeobox B2	U	D	U	D
55806	HR	hair growth associated	D	U	D	U
3306	HSPA2	heat shock 70kDa protein 2	U	D	U	D
3425	IDUA	iduronidase, alpha-L-	U	D	U	D
8100	IFT88	intraflagellar transport 88 homolog (Chlamydomonas)	U	D	U	D
9543	IGDCC3	immunoglobulin superfamily, DCC subclass, member 3	U	D	U	D
3480	IGF1R	insulin-like growth factor 1 receptor	U	D	U	D
3485	IGFBP2	insulin-like growth factor binding protein 2, 36kDa	U	D	U	D
8821	INPP4B	inositol polyphosphate-4-phosphatase, type II, 105kDa	U	D	U	D
27124	INPP5J	inositol polyphosphate-5-phosphatase J	U	D	U	D
64799	IQCH	IQ motif containing H	U	D	U	D
3693	ITGB5	integrin, beta 5	U	D	U	D
81618	ITM2C	integral membrane protein 2C	D	U	D	U
10625	IVNS1ABP	influenza virus NS1A binding protein	D	U	D	U
3783	KCNN4	potassium intermediate/small conductance calcium-activated channel, subfamily N, member 4	D	U	D	U
51133	KCTD3	potassium channel tetramerisation domain containing 3	U	D	U	D
200845	KCTD6	potassium channel tetramerisation domain containing 6	U	D	U	D
23030	KDM4B	lysine (K)-specific demethylase 4B	U	D	U	D
10656	KHDRBS3	KH domain containing, RNA binding, signal transduction associated 3	D	U	D	U
9933	KIAA0020	KIAA0020	D	U	D	U
285600	KIAA0825	KIAA0825	U	D	U	D
343990	KIAA1211L	KIAA1211-like	U	D	U	D
57535	KIAA1324	KIAA1324	U	D	U	D
57577	KIAA1407	KIAA1407	U	D	U	D
57613	KIAA1467	KIAA1467	U	D	U	D
113220	KIF12	kinesin family member 12	U	D	U	D
4254	KITLG	KIT ligand	U	D	U	D
3868	KRT16	keratin 16	D	U	D	U
3853	KRT6A	keratin 6A	D	U	D	U
3887	KRT81	keratin 81	D	U	D	U
3930	LBR	lamin B receptor	D	U	D	U
9836	LCMT2	leucine carboxyl methyltransferase 2	U	D	U	D
3934	LCN2	lipocalin 2	D	U	D	U
3955	LFNG	LFNG O-fucosylpeptide 3-beta-N-acetylglucosaminyltransferase	U	D	U	D
401237	LINC00340	long intergenic non-protein coding RNA 340	D	U	D	U
9388	LIPG	lipase, endothelial	D	U	D	U
8543	LMO4	LIM domain only 4	D	U	D	U
728606	LOC728606	uncharacterized LOC728606	U	D	U	D
83450	LRRC48	leucine rich repeat containing 48	U	D	U	D
220074	LRTOMT	leucine rich transmembrane and 0-methyltransferase domain containing	U	D	U	D
286343	LURAP1L	leucine rich adaptor protein 1-like	U	D	U	D
55646	LYAR	Ly1 antibody reactive	D	U	D	U
130576	LYPD6B	LY6/PLAUR domain containing 6B	U	D	U	D
23324	MAN2B2	mannosidase, alpha, class 2B, member 2	U	D	U	D
9448	MAP4K4	mitogen-activated protein kinase kinase kinase kinase 4	D	U	D	U
4137	MAPT	microtubule-associated protein tau	U	D	U	D
114785	MBD6	methyl-CpG binding domain protein 6	U	D	U	D
4188	MDFI	MyoD family inhibitor	D	U	D	U
56917	MEIS3	Meis homeobox 3	U	D	U	D
196074	METTL15	methyltransferase like 15	U	D	U	D
4236	MFAP1	microfibrillar-associated protein 1	U	D	U	D
4241	MFI2	antigen p97 (melanoma associated) identified by monoclonal antibodies 133.2 and 96.5	D	U	D	U
79083	MLPH	melanophilin	U	D	U	D
255027	MPV17L	MPV17 mitochondrial membrane protein-like	U	D	U	D
4478	MSN	moesin	D	U	D	U
8898	MTMR2	myotubularin related protein 2	D	U	D	U
94025	MUC16	mucin 16, cell surface associated	D	U	D	U
4602	MYB	v-myb myeloblastosis viral oncogene homolog (avian)	U	D	U	D
8883	NAE1	NEDD8 activating enzyme E1 subunit 1	D	U	D	U
9	NAT1	N-acetyltransferase 1 (arylamine N-acetyltransferase)	U	D	U	D
4685	NCAM2	neural cell adhesion molecule 2	U	D	U	D
10397	NDRG1	N-myc downstream regulated 1	D	U	D	U
29078	NDUFAF4	NADH dehydrogenase (ubiquinone) complex I, assembly factor 4	D	U	D	U
79858	NEK11	NIMA-related kinase 11	U	D	U	D
51388	NIP7	nuclear import 7 homolog (S. cerevisiae)	D	U	D	U
56654	NPDC1	neural proliferation, differentiation and control, 1	U	D	U	D
22978	NT5C2	5'-nucleotidase, cytosolic II	D	U	D	U
64359	NXN	nucleoredoxin	D	U	D	U
79629	OCEL1	occludin/ELL domain containing 1	U	D	U	D
4953	ODC1	ornithine decarboxylase 1	D	U	D	U
93129	ORAI3	ORAI calcium release-activated calcium modulator 3	U	D	U	D
54681	P4HTM	prolyl 4-hydroxylase, transmembrane (endoplasmic reticulum)	U	D	U	D
80227	PAAF1	proteasomal ATPase-associated factor 1	U	D	U	D
11240	PADI2	peptidyl arginine deiminase, type II	D	U	D	U
9061	PAPSS1	3'-phosphoadenosine 5'-phosphosulfate synthase 1	D	U	D	U
84105	PCBD2	pterin-4 alpha-carbinolamine dehydratase/dimerization cofactor of hepatocyte nuclear factor 1 alpha (TCF1) 2	U	D	U	D
57060	PCBP4	poly(rC) binding protein 4	D	U	D	U
5163	PDK1	pyruvate dehydrogenase kinase, isozyme 1	D	U	D	U
8566	PDXK	pyridoxal (pyridoxine, vitamin B6) kinase	D	U	D	U
64065	PERP	PERP, TP53 apoptosis effector	D	U	D	U
5214	PFKP	phosphofructokinase, platelet	D	U	D	U
5229	PGGT1B	protein geranylgeranyltransferase type I, beta subunit	U	D	U	D
10857	PGRMC1	progesterone receptor membrane component 1	D	U	D	U
26227	PHGDH	phosphoglycerate dehydrogenase	D	U	D	U
84812	PLCD4	phospholipase C, delta 4	U	D	U	D
134359	POC5	POC5 centriolar protein homolog (Chlamydomonas)	U	D	U	D
81706	PPP1R14C	protein phosphatase 1, regulatory (inhibitor) subunit 14C	D	U	D	U
5564	PRKAB1	protein kinase, AMP-activated, beta 1 non-catalytic subunit	U	D	U	D
5613	PRKX	protein kinase, X-linked	D	U	D	U
84950	PRPF38A	PRP38 pre-mRNA processing factor 38 (yeast) domain containing A	D	U	D	U
11098	PRSS23	protease, serine, 23	U	D	U	D
29968	PSAT1	phosphoserine aminotransferase 1	D	U	D	U
5796	PTPRK	protein tyrosine phosphatase, receptor type, K	D	U	D	U
5817	PVR	poliovirus receptor	D	U	D	U
253959	RALGAPA1	Ral GTPase activating protein, alpha subunit 1 (catalytic)	U	D	U	D
5918	RARRES1	retinoic acid receptor responder (tazarotene induced) 1	D	U	D	U
8437	RASAL1	RAS protein activator like 1 (GAP1 like)	D	U	D	U
157506	RDH10	retinol dehydrogenase 10 (all-trans)	D	U	D	U
65055	REEP1	receptor accessory protein 1	U	D	U	D
92840	REEP6	receptor accessory protein 6	U	D	U	D
57139	RGL3	ral guanine nucleotide dissociation stimulator-like 3	U	D	U	D
8786	RGS11	regulator of G-protein signaling 11	U	D	U	D
55005	RMND1	required for meiotic nuclear division 1 homolog (S. cerevisiae)	U	D	U	D
7844	RNF103	ring finger protein 103	U	D	U	D
6251	RSU1	Ras suppressor protein 1	D	U	D	U
146760	RTN4RL1	reticulon 4 receptor-like 1	U	D	U	D
146923	RUNDC1	RUN domain containing 1	U	D	U	D
51097	SCCPDH	saccharopine dehydrogenase (putative)	U	D	U	D
6337	SCNN1A	sodium channel, non-voltage-gated 1 alpha subunit	U	D	U	D
79048	SECISBP2	SECIS binding protein 2	U	D	U	D
23231	SEL1L3	sel-1 suppressor of lin-12-like 3 (C. elegans)	D	U	D	U
26135	SERBP1	SERPINE1 mRNA binding protein 1	D	U	D	U
256394	SERPINA11	serpin peptidase inhibitor, clade A (alpha-1 antiproteinase, antitrypsin), member 11	U	D	U	D
56904	SH3GLB2	SH3-domain GRB2-like endophilin B2	U	D	U	D
134549	SHROOM1	shroom family member 1	U	D	U	D
54847	SIDT1	SID1 transmembrane family, member 1	U	D	U	D
6565	SLC15A2	solute carrier family 15 (H+/peptide transporter), member 2	D	U	D	U
6566	SLC16A1	solute carrier family 16, member 1 (monocarboxylic acid transporter 1)	D	U	D	U
10560	SLC19A2	solute carrier family 19 (thiamine transporter), member 2	U	D	U	D
6584	SLC22A5	solute carrier family 22 (organic cation/carnitine transporter), member 5	U	D	U	D
11001	SLC27A2	solute carrier family 27 (fatty acid transporter), member 2	U	D	U	D
64924	SLC30A5	solute carrier family 30 (zinc transporter), member 5	U	D	U	D
120103	SLC36A4	solute carrier family 36 (proton/amino acid symporter), member 4	D	U	D	U
25800	SLC39A6	solute carrier family 39 (zinc transporter), member 6	U	D	U	D
80736	SLC44A4	solute carrier family 44, member 4	U	D	U	D
83959	SLC4A11	solute carrier family 4, sodium borate transporter, member 11	D	U	D	U
6542	SLC7A2	solute carrier family 7 (cationic amino acid transporter, y+ system), member 2	U	D	U	D
23428	SLC7A8	solute carrier family 7 (amino acid transporter light chain, L system), member 8	U	D	U	D
201895	SMIM14	small integral membrane protein 14	U	D	U	D
6608	SMO	smoothened, frizzled family receptor	D	U	D	U
6662	SOX9	SRY (sex determining region Y)-box 9	D	U	D	U
64847	SPATA20	spermatogenesis associated 20	U	D	U	D
25803	SPDEF	SAM pointed domain containing ets transcription factor	U	D	U	D
79925	SPEF2	sperm flagellar 2	U	D	U	D
8405	SPOP	speckle-type POZ protein	U	D	U	D
339745	SPOPL	speckle-type POZ protein-like	U	D	U	D
54961	SSH3	slingshot homolog 3 (Drosophila)	U	D	U	D
10610	ST6GALNAC2	ST6 (alpha-N-acetyl-neuraminyl-2,3-beta-galactosyl-1,3)-N-acetylgalactosaminide alpha-2,6-sialyltransferase 2	U	D	U	D
27347	STK39	serine threonine kinase 39	U	D	U	D
53407	STX18	syntaxin 18	U	D	U	D
285362	SUMF1	sulfatase modifying factor 1	U	D	U	D
6834	SURF1	surfeit 1	U	D	U	D
203328	SUSD3	sushi domain containing 3	U	D	U	D
54843	SYTL2	synaptotagmin-like 2	U	D	U	D
94122	SYTL5	synaptotagmin-like 5	U	D	U	D
23216	TBC1D1	TBC1 (tre-2/USP6, BUB2, cdc16) domain family, member 1	D	U	D	U
23158	TBC1D9	TBC1 domain family, member 9 (with GRAM domain)	U	D	U	D
9095	TBX19	T-box 19	D	U	D	U
79921	TCEAL4	transcription elongation factor A (SII)-like 4	U	D	U	D
79600	TCTN1	tectonic family member 1	U	D	U	D
26136	TES	testis derived transcript (3 LIM domains)	D	U	D	U
80312	TET1	tet methylcytosine dioxygenase 1	D	U	D	U
7031	TFF1	trefoil factor 1	U	D	U	D
7033	TFF3	trefoil factor 3 (intestinal)	U	D	U	D
7043	TGFB3	transforming growth factor, beta 3	U	D	U	D
79875	THSD4	thrombospondin, type I, domain containing 4	U	D	U	D
26230	TIAM2	T-cell lymphoma invasion and metastasis 2	D	U	D	U
81789	TIGD6	tigger transposable element derived 6	U	D	U	D
51643	TMBIM4	transmembrane BAX inhibitor motif containing 4	U	D	U	D
7009	TMBIM6	transmembrane BAX inhibitor motif containing 6	U	D	U	D
79838	TMC5	transmembrane channel-like 5	U	D	U	D
283578	TMED8	transmembrane emp24 protein transport domain containing 8	U	D	U	D
114908	TMEM123	transmembrane protein 123	D	U	D	U
84866	TMEM25	transmembrane protein 25	U	D	U	D
56674	TMEM9B	TMEM9 domain family, member B	U	D	U	D
10140	TOB1	transducer of ERBB2, 1	U	D	U	D
11257	TP53TG1	TP53 target 1 (non-protein coding)	U	D	U	D
286144	TRIQK	triple QxxK/R motif containing	U	D	U	D
55503	TRPV6	transient receptor potential cation channel, subfamily V, member 6	D	U	D	U
11334	TUSC2	tumor suppressor candidate 2	U	D	U	D
7337	UBE3A	ubiquitin protein ligase E3A	U	D	U	D
127733	UBXN10	UBX domain protein 10	U	D	U	D
7345	UCHL1	ubiquitin carboxyl-terminal esterase L1 (ubiquitin thiolesterase)	D	U	D	U
7357	UGCG	UDP-glucose ceramide glucosyltransferase	U	D	U	D
7358	UGDH	UDP-glucose 6-dehydrogenase	U	D	U	D
7368	UGT8	UDP glycosyltransferase 8	D	U	D	U
54986	ULK4	unc-51-like kinase 4 (C. elegans)	U	D	U	D
51442	VGLL1	vestigial like 1 (Drosophila)	D	U	D	U
79720	VPS37B	vacuolar protein sorting 37 homolog B (S. cerevisiae)	D	U	D	U
79446	WDR25	WD repeat domain 25	U	D	U	D
55779	WDR52	WD repeat domain 52	U	D	U	D
7466	WFS1	Wolfram syndrome 1 (wolframin)	U	D	U	D
65266	WNK4	WNK lysine deficient protein kinase 4	U	D	U	D
11059	WWP1	WW domain containing E3 ubiquitin protein ligase 1	U	D	U	D
7494	XBP1	X-box binding protein 1	U	D	U	D
4904	YBX1	Y box binding protein 1	D	U	D	U
7525	YES1	v-yes-1 Yamaguchi sarcoma viral oncogene homolog 1	D	U	D	U
54819	ZCCHC10	zinc finger, CCHC domain containing 10	U	D	U	D
7572	ZNF24	zinc finger protein 24	U	D	U	D
25946	ZNF385A	zinc finger protein 385A	U	D	U	D
252884	ZNF396	zinc finger protein 396	U	D	U	D
54807	ZNF586	zinc finger protein 586	U	D	U	D
§Dysregulated direction: U, upregulated; D, downregulated. ER+, ER positive; ER-, ER negative;
* Known cancer genes are marked in bold
